# Supplementary material for: The Growth, Lipid Accumulation and Fatty Acid Profile Analysis by Abscisic Acid and Indol-3-Acetic Acid Induced in Chlorella sp. FACHB-8
Source: Int J Mol Sci. 2022 Apr 6;23(7):4064. doi: 10.3390/ijms23074064 (PMC8999460; doi:10.3390/ijms23074064)
Supplement: Supplementary file 1 [file ijms-23-04064-s001.zip]

Archive with 6 entries (6 files):
- Figure S1.jpg
- Figure S2.jpg
- Table S1_Lin et al.xlsx
- Table S2_Lin et al.xlsx
- Table S3_Lin et al.xlsx
- Table S4_Lin et al.xlsx
