# Supplementary material for: The Growth, Lipid Accumulation and Fatty Acid Profile Analysis by Abscisic Acid and Indol-3-Acetic Acid Induced in Chlorella sp. FACHB-8
Source: Int J Mol Sci. 2022 Apr 6;23(7):4064. doi: 10.3390/ijms23074064 (PMC8999460; doi:10.3390/ijms23074064)
Supplement: Supplementary file 1 [file ijms-23-04064-s001.zip › Table S1_Lin et al.xlsx]

## Sheet: Sheet1
Table S1 Reads and assembly summary statistics for de novo assembly of FACHB-8 strain
Sample	CK1	CK2	CK3	ABA1	ABA2	ABA3
Treatment	Control			10mg/L ABA addition
BioSample accessions	SAMN21595573	SAMN21595574	SAMN21595575	SAMN21595570	SAMN21595571	SAMN21595572
Total Raw reads (M)	43.82	43.82	43.82	43.82	40.82	43.82
Total Clean reads (M)	42.67	42.3	42.16	42.48	39.56	42.73
Clean Reads Ratio (%)	97.37	96.52	96.21	96.95	96.92	97.51
Trinity genes	25047
Trinity transcripts	33314
N50	2772
Mean Transcripts length	1712
