# Supplementary material for: The Growth, Lipid Accumulation and Fatty Acid Profile Analysis by Abscisic Acid and Indol-3-Acetic Acid Induced in Chlorella sp. FACHB-8
Source: Int J Mol Sci. 2022 Apr 6;23(7):4064. doi: 10.3390/ijms23074064 (PMC8999460; doi:10.3390/ijms23074064)
Supplement: Supplementary file 1 [file ijms-23-04064-s001.zip › Table S2_Lin et al.xlsx]

## Sheet: Sheet1
Table S2 The annotation results of unigenes using seven databases
Values	Total	NR	NT	Swissprot	KEGG	KOG	Pfam	GO	Intersection	Overall
Number	33314	26874	13784	19453	22238	20360	22302	23275	9674	27863
Percentage	1	0.8067	0.4138	0.5839	0.6675	0.6112	0.6694	0.6987	0.2904	0.8364
