# Supplementary material for: The Growth, Lipid Accumulation and Fatty Acid Profile Analysis by Abscisic Acid and Indol-3-Acetic Acid Induced in Chlorella sp. FACHB-8
Source: Int J Mol Sci. 2022 Apr 6;23(7):4064. doi: 10.3390/ijms23074064 (PMC8999460; doi:10.3390/ijms23074064)
Supplement: Supplementary file 1 [file ijms-23-04064-s001.zip › Table S3_Lin et al.xlsx]

## Sheet: Sheet1
Table S3 the gene expression in antioxidant activity pathway
Gene ID	GO Term	Level 1	Level 2	Definition	log2 FC (ABA/CK)
CL113.Contig2_All	[P]GO:0019430//removal of superoxide radicals;[C]GO:0005737//cytoplasm;[F]GO:0004791//thioredoxin-disulfide reductase activity;	cellular_component;molecular_function;biological_process	[C]intracellular;cellular anatomical entity;[P]detoxification;cellular process;response to stimulus;metabolic process;[F]catalytic activity;antioxidant activity;	thioredoxin reductase (NADPH) [EC:1.8.1.9]	-0.507117
CL2340.Contig3_All	[P]GO:0034599//cellular response to oxidative stress;GO:0045454//cell redox homeostasis;[C]GO:0005737//cytoplasm;[F]GO:0003924//GTPase activity;GO:0005525//GTP binding;GO:0008379//thioredoxin peroxidase activity;GO:0003746//translation elongation factor activity;GO:0016491//oxidoreductase activity;GO:0016209//antioxidant activity;	molecular_function;cellular_component;biological_process	[C]intracellular;cellular anatomical entity;[P]response to stimulus;biological regulation;regulation of biological process;cellular process;[F]binding;catalytic activity;translation regulator activity;antioxidant activity;	Redoxin domain-containing	-2.5119
CL2389.Contig2_All	[F]GO:0004784//superoxide dismutase activity;GO:0046872//metal ion binding;	molecular_function	[F]catalytic activity;binding;antioxidant activity;	superoxide dismutase, Fe-Mn family [EC:1.15.1.1]	-2.56391
CL261.Contig12_All	[P]GO:0006979//response to oxidative stress;[F]GO:0004601//peroxidase activity;GO:0020037//heme binding;	molecular_function;biological_process	[P]response to stimulus;[F]binding;catalytic activity;antioxidant activity;	L-ascorbate peroxidase [EC:1.11.1.11]	-4.50669
CL3243.Contig2_All	[F]GO:0004784//superoxide dismutase activity;GO:0046872//metal ion binding;	molecular_function	[F]binding;catalytic activity;antioxidant activity;	superoxide dismutase, Fe-Mn family [EC:1.15.1.1]	-1.46528
Unigene3151_All	[P]GO:0006979//response to oxidative stress;[F]GO:0004386//helicase activity;GO:0003676//nucleic acid binding;GO:0005524//ATP binding;GO:0004602//glutathione peroxidase activity;	molecular_function;biological_process	[P]response to stimulus;[F]antioxidant activity;catalytic activity;binding;	ATP-dependent RNA helicase DOB1 [EC:3.6.4.13]	5.20103
Unigene7543_All	[P]GO:0045454//cell redox homeostasis;[F]GO:0004601//peroxidase activity;GO:0051920//peroxiredoxin activity;	biological_process;molecular_function	[P]regulation of biological process;biological regulation;cellular process;[F]antioxidant activity;catalytic activity;	peroxiredoxin (alkyl hydroperoxide reductase subunit C) [EC:1.11.1.15]	1.82216
