# Supplementary material for: The Growth, Lipid Accumulation and Fatty Acid Profile Analysis by Abscisic Acid and Indol-3-Acetic Acid Induced in Chlorella sp. FACHB-8
Source: Int J Mol Sci. 2022 Apr 6;23(7):4064. doi: 10.3390/ijms23074064 (PMC8999460; doi:10.3390/ijms23074064)
Supplement: Supplementary file 1 [file ijms-23-04064-s001.zip › Table S4_Lin et al.xlsx]

## Sheet: Sheet1
Table S4. Primer sequences used for RT-qPCR in this study
Primer	Sequence(5'—3')	Function
fabD-F	CCTCCATGTTTCCAGGCAAG
fabD-R	CTTGTTCCGCTTGGTCTCTG
fabF-F	GAAGCGGGAGATGTAGTCCA
fabF-R	GGGAGACCGACCCTAAGAAG
fabI-F	TGACATGATCCGCTACTCGT
fabI-R	CGTTGTCCACGTACATCACC
acsL-F	CTCCAGAAAGTCGGCAAAGG
acsL-R	GCACGTGAAGCTTGTGATCT
desA1-F	GCTCCACCTGTTTCATGTCC
desA1-R	ATGGCTATGCTCAACACCCT
desC-F	CCGGTGATGAAGTACATGCC
desC-R	TACACCGCCAAGGACAAGAT
tubulin-F	GGAGGAGAGCATGAAGTGGA	Reference gene
tubulin-R	CAGGTCATCTCCTCCCTGAC
